# Supplementary material for: Online and traditional mindfulness-based interventions for stress in university students: a systematic review and meta-analysis versus control conditions
Source: Front Psychol. 2026 Mar 27;17:1755245. doi: 10.3389/fpsyg.2026.1755245 (PMC13067905; doi:10.3389/fpsyg.2026.1755245)
Supplement: Supplementary file 1 [file Data_Sheet_1.zip]

Archive with 12 entries (12 files):
- Appendix 6.pdf
- Appendix 7.pdf
- Appendix 8.pdf
- Appendix 9.pdf
- Appendix 10.pdf
- Appendix 11.pdf
- Appendix 12.pdf
- Appendix 1.pdf
- Appendix 2.pdf
- Appendix 3.pdf
- Appendix 4.pdf
- Appendix 5.pdf
